# Supplementary material for: Enhanced Detection of Antigen-Specific CD4+ T Cells Using Altered Peptide Flanking Residue Peptide–MHC Class II Multimers
Source: J Immunol. 2015 Nov 9;195(12):5827–36. doi: 10.4049/jimmunol.1402787 (PMC4671089; doi:10.4049/jimmunol.1402787)
Supplement: Data Supplement [file JI_1402787.zip]

Archive with 2 entries (2 files):
- JI_1402787_Supplemental_Figures_1.pdf
- manifest.xml
